# Supplementary material for: Real-World Treatment Patterns and Clinical Outcomes among Patients Receiving CDK4/6 Inhibitors for Metastatic Breast Cancer in a Canadian Setting Using AI-Extracted Data
Source: Curr Oncol. 2024 Apr 9;31(4):2172–84. doi: 10.3390/curroncol31040161 (PMC11049664; doi:10.3390/curroncol31040161)
Supplement: Supplementary file 1 [file curroncol-31-00161-s001.zip]

Archive with 1 entries (1 files):
- curroncol-2904178-supplementary.pdf
